# Supplementary material for: Petrosamine Revisited. Experimental and Computational Investigation of Solvatochromism, Tautomerism and Free Energy Landscapes of a Pyridoacridinium Quaternary Salt
Source: Mar Drugs. 2023 Aug 11;21(8):446. doi: 10.3390/md21080446 (PMC10455967; doi:10.3390/md21080446)
Supplement: Supplementary file 1 [file marinedrugs-21-00446-s001.zip]

Archive with 1 entries (1 files):
- marinedrugs-2530064-supplementary.pdf
